# Supplementary material for: Antioxidant Therapy Significantly Attenuates Hepatotoxicity following Low Dose Exposure to Microcystin-LR in a Murine Model of Diet-Induced Non-Alcoholic Fatty Liver Disease
Source: Antioxidants (Basel). 2022 Aug 22;11(8):1625. doi: 10.3390/antiox11081625 (PMC9404967; doi:10.3390/antiox11081625)
Supplement: Supplementary file 1 [file antioxidants-11-01625-s001.zip]

Archive with 1 entries (1 files):
- antioxidants-1843526-supplementary.pdf
